# Supplementary material for: Genotoype-by-sequencing of three geographically distinct populations of Olympia oysters, Ostrea lurida
Source: Sci Data. 2017 Sep 12;4:170130. doi: 10.1038/sdata.2017.130 (PMC5595046; doi:10.1038/sdata.2017.130)
Supplement: Supplementary file 1 [file sdata2017130-isa1.zip]

Archive with 3 entries (3 files):
- i_Investigation.txt
- s_roberts_study.txt
- a_roberts_assay.txt
