# Supplementary material for: Genotoype-by-sequencing of three geographically distinct populations of Olympia oysters, Ostrea lurida
Source: Sci Data. 2017 Sep 12;4:170130. doi: 10.1038/sdata.2017.130 (PMC5595046; doi:10.1038/sdata.2017.130)
Supplement: Supplementary file 1 [file sdata2017130-isa1.zip › i_Investigation.txt]

# Investigation File generated for Scientific Data with Investigation File Authoring Tool version 0.1.0 on 09/08/2017 - This metadata file is CC0
ONTOLOGY SOURCE REFERENCE
Term Source Name	NCBITAXON	GAZ	UO	OBI	NCIT
Term Source File	http://data.bioontology.org/ontologies/NCBITAXON	http://data.bioontology.org/ontologies/GAZ	http://data.bioontology.org/ontologies/UO	http://data.bioontology.org/ontologies/OBI	http://data.bioontology.org/ontologies/NCIT
Term Source Version	2016AB	$Revision: 1.512 $	unknown	2014-08-18	17.06d
Term Source Description	National Center for Biotechnology Information (NCBI) Organismal Classification	Gazetteer	Units of Measurement Ontology	Ontology for Biomedical Investigations	National Cancer Institute Thesaurus
INVESTIGATION
Investigation Identifier
Investigation Title
Investigation Description
Investigation Submission Date
Investigation Public Release Date
INVESTIGATION PUBLICATIONS
Investigation PubMed ID
Investigation Publication DOI
Investigation Publication Author List
Investigation Publication Title
Investigation Publication Status
Investigation Publication Status Term Accession Number
Investigation Publication Status Term Source REF
INVESTIGATION CONTACTS
Investigation Person Last Name
Investigation Person Mid Initials
Investigation Person First Name
Investigation Person Address
Investigation Person Phone
Investigation Person Fax
Investigation Person Email
Investigation Person Affiliation
Investigation Person Roles
Investigation Person Roles Term Accession Number
Investigation Person Roles Term Source REF
STUDY
Study Identifier	10.1038/sdata.2017.130
Study Title	Genotoype-by-sequencing of three geographically distinct populations of Olympia oysters, Ostrea lurida
Study Submission Date	25/04/2017
Study Public Release Date	12/09/2017
Study Description	http://www.nature.com/articles/sdata2017130#abstract
Study File Name	s_roberts_study.txt
Comment[Subject Keywords]	///;//;//;//
Comment[Manuscript Licence]	CC BY-4.0
Comment[Experimental Metadata Licence]	CC0
Comment[Supplementary Information File Name]	
Comment[Supplementary Information File Type]	x-zip-compressed
Comment[Supplementary Information File URL]	http://www.nature.com/articles/sdata2017130#supplementary-information
Comment[Data Repository]	NCBI Sequence Read Archive
Comment[Data Record Accession]	SRP099079
Comment[Data Record URI]	https://www.ncbi.nlm.nih.gov/sra/?term=SRP099079
STUDY DESIGN DESCRIPTORS
Study Design Type	strain comparison design	genotyping by high throughput sequencing design
Study Design Type Term Accession Number	OBI:0001464	OBI:0001200
Study Design Type Term Source REF	OBI	OBI
STUDY PUBLICATIONS
Study PubMed ID
Study Publication DOI
Study Publication Author List
Study Publication Title
Study Publication Status
Study Publication Status Term Accession Number
Study Publication Status Term Source REF
STUDY FACTORS
Study Factor Name
Study Factor Type
Study Factor Type Term Accession Number
Study Factor Type Term Source REF
STUDY ASSAYS
Study Assay Measurement Type	whole genome sequencing assay
Study Assay Measurement Type Term Accession Number	OBI:0002117
Study Assay Measurement Type Term Source REF	OBI
Study Assay Technology Type	DNA sequencing
Study Assay Technology Type Term Accession Number	OBI:0000626
Study Assay Technology Type Term Source REF	OBI
Study Assay Technology Platform	Illumina HiSeq 4000
Study Assay File Name	a_roberts_assay.txt
STUDY PROTOCOLS
Study Protocol Name	Organism Sampling & Nomenclature	Sample Preparation and Sequencing	Bioinformatics
Study Protocol Type	Sampling	DNA sequencing (OBI:0000626)	data transformation (OBI:0200000)
Study Protocol Type Term Accession Number	NCIT:C25662	""	""
Study Protocol Type Term Source REF	NCIT	""	""
Study Protocol Description			
Study Protocol URI	""	""	""
Study Protocol Version			
Study Protocol Parameters Name	""	instrument	""
Study Protocol Parameters Name Term Accession Number	""	""	""
Study Protocol Parameters Name Term Source REF	""	""	""
Study Protocol Components Name	""	""	""
Study Protocol Components Type	""	""	""
Study Protocol Components Type Term Accession Number	""	""	""
Study Protocol Components Type Term Source REF	""	""	""
STUDY CONTACTS
Study Person Last Name	White	Vadopalas	Silliman	Roberts
Study Person First Name	Samuel J.	Brent	Katherine	Steven B.
Study Person Mid Initials				
Study Person Email	""	""	""	sr320@uw.edu
Study Person Phone				
Study Person Fax				
Study Person Address				
Study Person Affiliation	University of Washington, School of Aquatic and Fishery Sciences, Seattle, Washington 98105, USA	University of Washington, School of Aquatic and Fishery Sciences, Seattle, Washington 98105, USA	University of Chicago, Committee on Evolutionary Biology, Chicago, Illinois 60637, USA	University of Washington, School of Aquatic and Fishery Sciences, Seattle, Washington 98105, USA
Study Person Roles				
Study Person Roles Term Accession Number				
Study Person Roles Term Source REF				
Comment[Study Person ORCID]				0000-0001-8302-1138
Comment[Funder]				
Comment[FundRef ID]				
Comment[Funder Term Source REF]				
Comment[Grant Identifier]				
