# Supplementary material for: Genotoype-by-sequencing of three geographically distinct populations of Olympia oysters, Ostrea lurida
Source: Sci Data. 2017 Sep 12;4:170130. doi: 10.1038/sdata.2017.130 (PMC5595046; doi:10.1038/sdata.2017.130)
Supplement: Supplementary file 1 [file sdata2017130-isa1.zip › s_roberts_study.txt]

Source Name	Characteristics[organism]	Term Source REF	Term Accession Number	Characteristics[geographical location]	Term Source REF	Term Accession Number	Characteristics[latitude]	Unit	Term Source REF	Term Accession Number	Characteristics[longitude]	Unit	Term Source REF	Term Accession Number	Protocol REF	Sample Name
Fidalgo Bay	Ostrea lurida	NCBITAXON	NCBITaxon:627230	Puget Sound	GAZ	GAZ:00002554	48.475306	degree	UO	UO:0000185	-122.580167	degree	UO	UO:0000185	Organism Sampling & Nomenclature	fidalgo_bay
Oyster Bay	Ostrea lurida	NCBITAXON	NCBITaxon:627230	Puget Sound	GAZ	GAZ:00002554	47.105889	degree	UO	UO:0000185	-123.075778	degree	UO	UO:0000185	Organism Sampling & Nomenclature	oyster_bay
Dabob Bay	Ostrea lurida	NCBITAXON	NCBITaxon:627230	Puget Sound	GAZ	GAZ:00002554	47.824278	degree	UO	UO:0000185	-122.810528	degree	UO	UO:0000185	Organism Sampling & Nomenclature	dabob_bay
