# Supplementary material for: Genotoype-by-sequencing of three geographically distinct populations of Olympia oysters, Ostrea lurida
Source: Sci Data. 2017 Sep 12;4:170130. doi: 10.1038/sdata.2017.130 (PMC5595046; doi:10.1038/sdata.2017.130)
Supplement: Supplementary file 1 [file sdata2017130-isa1.zip › a_roberts_assay.txt]

Sample Name	Protocol REF	Parameter Value[instrument]	Comment[SRA sample]	Assay Name	Raw Data File	Comment[Data Repository]	Comment[Data Record Accession]	Comment[Data Record URI]	Protocol REF	Derived Data File	Comment[Data Repository]	Comment[Data Record Accession]	Comment[Data Record URI]
fidalgo_bay	Sample Preparation and Sequencing	Illumina HiSeq 4000	SRS2061949	1NF_1A	SRX2545968	NCBI Sequence Read Archive	SRP099079	https://www.ncbi.nlm.nih.gov/sra/?term=SRP099079	Bioinformatics	SRX2659361	NCBI Sequence Read Archive	SRP099079	https://www.ncbi.nlm.nih.gov/sra/?term=SRP099079
fidalgo_bay	Sample Preparation and Sequencing	Illumina HiSeq 4000	SRS2061948	1NF_2A	SRX2545968	NCBI Sequence Read Archive	SRP099079	https://www.ncbi.nlm.nih.gov/sra/?term=SRP099079	Bioinformatics	SRX2659360	NCBI Sequence Read Archive	SRP099079	https://www.ncbi.nlm.nih.gov/sra/?term=SRP099079
fidalgo_bay	Sample Preparation and Sequencing	Illumina HiSeq 4000	SRS2061947	1NF_4A	SRX2545968	NCBI Sequence Read Archive	SRP099079	https://www.ncbi.nlm.nih.gov/sra/?term=SRP099079	Bioinformatics	SRX2659359	NCBI Sequence Read Archive	SRP099079	https://www.ncbi.nlm.nih.gov/sra/?term=SRP099079
fidalgo_bay	Sample Preparation and Sequencing	Illumina HiSeq 4000	SRS2061946	1NF_5A	SRX2545968	NCBI Sequence Read Archive	SRP099079	https://www.ncbi.nlm.nih.gov/sra/?term=SRP099079	Bioinformatics	SRX2659358	NCBI Sequence Read Archive	SRP099079	https://www.ncbi.nlm.nih.gov/sra/?term=SRP099079
fidalgo_bay	Sample Preparation and Sequencing	Illumina HiSeq 4000	SRS2061945	1NF_6A	SRX2545968	NCBI Sequence Read Archive	SRP099079	https://www.ncbi.nlm.nih.gov/sra/?term=SRP099079	Bioinformatics	SRX2659357	NCBI Sequence Read Archive	SRP099079	https://www.ncbi.nlm.nih.gov/sra/?term=SRP099079
fidalgo_bay	Sample Preparation and Sequencing	Illumina HiSeq 4000	SRS2061944	1NF_7A	SRX2545968	NCBI Sequence Read Archive	SRP099079	https://www.ncbi.nlm.nih.gov/sra/?term=SRP099079	Bioinformatics	SRX2659356	NCBI Sequence Read Archive	SRP099079	https://www.ncbi.nlm.nih.gov/sra/?term=SRP099079
fidalgo_bay	Sample Preparation and Sequencing	Illumina HiSeq 4000	SRS2061943	1NF_8A	SRX2545968	NCBI Sequence Read Archive	SRP099079	https://www.ncbi.nlm.nih.gov/sra/?term=SRP099079	Bioinformatics	SRX2659355	NCBI Sequence Read Archive	SRP099079	https://www.ncbi.nlm.nih.gov/sra/?term=SRP099079
fidalgo_bay	Sample Preparation and Sequencing	Illumina HiSeq 4000	SRS2061942	1NF_9A	SRX2545968	NCBI Sequence Read Archive	SRP099079	https://www.ncbi.nlm.nih.gov/sra/?term=SRP099079	Bioinformatics	SRX2659354	NCBI Sequence Read Archive	SRP099079	https://www.ncbi.nlm.nih.gov/sra/?term=SRP099079
fidalgo_bay	Sample Preparation and Sequencing	Illumina HiSeq 4000	SRS2061941	1NF_10A	SRX2545968	NCBI Sequence Read Archive	SRP099079	https://www.ncbi.nlm.nih.gov/sra/?term=SRP099079	Bioinformatics	SRX2659353	NCBI Sequence Read Archive	SRP099079	https://www.ncbi.nlm.nih.gov/sra/?term=SRP099079
fidalgo_bay	Sample Preparation and Sequencing	Illumina HiSeq 4000	SRS2061940	1NF_11A	SRX2545968	NCBI Sequence Read Archive	SRP099079	https://www.ncbi.nlm.nih.gov/sra/?term=SRP099079	Bioinformatics	SRX2659352	NCBI Sequence Read Archive	SRP099079	https://www.ncbi.nlm.nih.gov/sra/?term=SRP099079
fidalgo_bay	Sample Preparation and Sequencing	Illumina HiSeq 4000	SRS2061939	1NF_12A	SRX2545968	NCBI Sequence Read Archive	SRP099079	https://www.ncbi.nlm.nih.gov/sra/?term=SRP099079	Bioinformatics	SRX2659351	NCBI Sequence Read Archive	SRP099079	https://www.ncbi.nlm.nih.gov/sra/?term=SRP099079
fidalgo_bay	Sample Preparation and Sequencing	Illumina HiSeq 4000	SRS2061938	1NF_13A	SRX2545968	NCBI Sequence Read Archive	SRP099079	https://www.ncbi.nlm.nih.gov/sra/?term=SRP099079	Bioinformatics	SRX2659350	NCBI Sequence Read Archive	SRP099079	https://www.ncbi.nlm.nih.gov/sra/?term=SRP099079
fidalgo_bay	Sample Preparation and Sequencing	Illumina HiSeq 4000	SRS2061937	1NF_14A	SRX2545968	NCBI Sequence Read Archive	SRP099079	https://www.ncbi.nlm.nih.gov/sra/?term=SRP099079	Bioinformatics	SRX2659349	NCBI Sequence Read Archive	SRP099079	https://www.ncbi.nlm.nih.gov/sra/?term=SRP099079
fidalgo_bay	Sample Preparation and Sequencing	Illumina HiSeq 4000	SRS2061936	1NF_15A	SRX2545968	NCBI Sequence Read Archive	SRP099079	https://www.ncbi.nlm.nih.gov/sra/?term=SRP099079	Bioinformatics	SRX2659348	NCBI Sequence Read Archive	SRP099079	https://www.ncbi.nlm.nih.gov/sra/?term=SRP099079
fidalgo_bay	Sample Preparation and Sequencing	Illumina HiSeq 4000	SRS2061935	1NF_16A	SRX2545968	NCBI Sequence Read Archive	SRP099079	https://www.ncbi.nlm.nih.gov/sra/?term=SRP099079	Bioinformatics	SRX2659347	NCBI Sequence Read Archive	SRP099079	https://www.ncbi.nlm.nih.gov/sra/?term=SRP099079
fidalgo_bay	Sample Preparation and Sequencing	Illumina HiSeq 4000	SRS2061934	1NF_17A	SRX2545968	NCBI Sequence Read Archive	SRP099079	https://www.ncbi.nlm.nih.gov/sra/?term=SRP099079	Bioinformatics	SRX2659346	NCBI Sequence Read Archive	SRP099079	https://www.ncbi.nlm.nih.gov/sra/?term=SRP099079
fidalgo_bay	Sample Preparation and Sequencing	Illumina HiSeq 4000	SRS2061933	1NF_18A	SRX2545968	NCBI Sequence Read Archive	SRP099079	https://www.ncbi.nlm.nih.gov/sra/?term=SRP099079	Bioinformatics	SRX2659345	NCBI Sequence Read Archive	SRP099079	https://www.ncbi.nlm.nih.gov/sra/?term=SRP099079
fidalgo_bay	Sample Preparation and Sequencing	Illumina HiSeq 4000	SRS2061932	1NF_19A	SRX2545968	NCBI Sequence Read Archive	SRP099079	https://www.ncbi.nlm.nih.gov/sra/?term=SRP099079	Bioinformatics	SRX2659344	NCBI Sequence Read Archive	SRP099079	https://www.ncbi.nlm.nih.gov/sra/?term=SRP099079
fidalgo_bay	Sample Preparation and Sequencing	Illumina HiSeq 4000	SRS2061931	1NF_20A	SRX2545968	NCBI Sequence Read Archive	SRP099079	https://www.ncbi.nlm.nih.gov/sra/?term=SRP099079	Bioinformatics	SRX2659343	NCBI Sequence Read Archive	SRP099079	https://www.ncbi.nlm.nih.gov/sra/?term=SRP099079
fidalgo_bay	Sample Preparation and Sequencing	Illumina HiSeq 4000	SRS2061930	1NF_21A	SRX2545968	NCBI Sequence Read Archive	SRP099079	https://www.ncbi.nlm.nih.gov/sra/?term=SRP099079	Bioinformatics	SRX2659342	NCBI Sequence Read Archive	SRP099079	https://www.ncbi.nlm.nih.gov/sra/?term=SRP099079
fidalgo_bay	Sample Preparation and Sequencing	Illumina HiSeq 4000	SRS2061929	1NF_22A	SRX2545968	NCBI Sequence Read Archive	SRP099079	https://www.ncbi.nlm.nih.gov/sra/?term=SRP099079	Bioinformatics	SRX2659341	NCBI Sequence Read Archive	SRP099079	https://www.ncbi.nlm.nih.gov/sra/?term=SRP099079
fidalgo_bay	Sample Preparation and Sequencing	Illumina HiSeq 4000	SRS2061927	1NF_23A	SRX2545968	NCBI Sequence Read Archive	SRP099079	https://www.ncbi.nlm.nih.gov/sra/?term=SRP099079	Bioinformatics	SRX2659340	NCBI Sequence Read Archive	SRP099079	https://www.ncbi.nlm.nih.gov/sra/?term=SRP099079
fidalgo_bay	Sample Preparation and Sequencing	Illumina HiSeq 4000	SRS2061928	1NF_24A	SRX2545968	NCBI Sequence Read Archive	SRP099079	https://www.ncbi.nlm.nih.gov/sra/?term=SRP099079	Bioinformatics	SRX2659339	NCBI Sequence Read Archive	SRP099079	https://www.ncbi.nlm.nih.gov/sra/?term=SRP099079
fidalgo_bay	Sample Preparation and Sequencing	Illumina HiSeq 4000	SRS2061926	1NF_25A	SRX2545968	NCBI Sequence Read Archive	SRP099079	https://www.ncbi.nlm.nih.gov/sra/?term=SRP099079	Bioinformatics	SRX2659338	NCBI Sequence Read Archive	SRP099079	https://www.ncbi.nlm.nih.gov/sra/?term=SRP099079
fidalgo_bay	Sample Preparation and Sequencing	Illumina HiSeq 4000	SRS2061925	1NF_26A	SRX2545968	NCBI Sequence Read Archive	SRP099079	https://www.ncbi.nlm.nih.gov/sra/?term=SRP099079	Bioinformatics	SRX2659337	NCBI Sequence Read Archive	SRP099079	https://www.ncbi.nlm.nih.gov/sra/?term=SRP099079
fidalgo_bay	Sample Preparation and Sequencing	Illumina HiSeq 4000	SRS2061924	1NF_27A	SRX2545968	NCBI Sequence Read Archive	SRP099079	https://www.ncbi.nlm.nih.gov/sra/?term=SRP099079	Bioinformatics	SRX2659336	NCBI Sequence Read Archive	SRP099079	https://www.ncbi.nlm.nih.gov/sra/?term=SRP099079
fidalgo_bay	Sample Preparation and Sequencing	Illumina HiSeq 4000	SRS2061923	1NF_28A	SRX2545968	NCBI Sequence Read Archive	SRP099079	https://www.ncbi.nlm.nih.gov/sra/?term=SRP099079	Bioinformatics	SRX2659335	NCBI Sequence Read Archive	SRP099079	https://www.ncbi.nlm.nih.gov/sra/?term=SRP099079
fidalgo_bay	Sample Preparation and Sequencing	Illumina HiSeq 4000	SRS2061922	1NF_29A	SRX2545968	NCBI Sequence Read Archive	SRP099079	https://www.ncbi.nlm.nih.gov/sra/?term=SRP099079	Bioinformatics	SRX2659334	NCBI Sequence Read Archive	SRP099079	https://www.ncbi.nlm.nih.gov/sra/?term=SRP099079
fidalgo_bay	Sample Preparation and Sequencing	Illumina HiSeq 4000	SRS2061921	1NF_30A	SRX2545968	NCBI Sequence Read Archive	SRP099079	https://www.ncbi.nlm.nih.gov/sra/?term=SRP099079	Bioinformatics	SRX2659333	NCBI Sequence Read Archive	SRP099079	https://www.ncbi.nlm.nih.gov/sra/?term=SRP099079
fidalgo_bay	Sample Preparation and Sequencing	Illumina HiSeq 4000	SRS2061920	1NF_31A	SRX2545968	NCBI Sequence Read Archive	SRP099079	https://www.ncbi.nlm.nih.gov/sra/?term=SRP099079	Bioinformatics	SRX2659332	NCBI Sequence Read Archive	SRP099079	https://www.ncbi.nlm.nih.gov/sra/?term=SRP099079
fidalgo_bay	Sample Preparation and Sequencing	Illumina HiSeq 4000	SRS2061919	1NF_32A	SRX2545968	NCBI Sequence Read Archive	SRP099079	https://www.ncbi.nlm.nih.gov/sra/?term=SRP099079	Bioinformatics	SRX2659331	NCBI Sequence Read Archive	SRP099079	https://www.ncbi.nlm.nih.gov/sra/?term=SRP099079
fidalgo_bay	Sample Preparation and Sequencing	Illumina HiSeq 4000	SRS2061918	1NF_33A	SRX2545968	NCBI Sequence Read Archive	SRP099079	https://www.ncbi.nlm.nih.gov/sra/?term=SRP099079	Bioinformatics	SRX2659330	NCBI Sequence Read Archive	SRP099079	https://www.ncbi.nlm.nih.gov/sra/?term=SRP099079
oyster_bay	Sample Preparation and Sequencing	Illumina HiSeq 4000	SRS2061917	1SN_1A	SRX2545968	NCBI Sequence Read Archive	SRP099079	https://www.ncbi.nlm.nih.gov/sra/?term=SRP099079	Bioinformatics	SRX2659329	NCBI Sequence Read Archive	SRP099079	https://www.ncbi.nlm.nih.gov/sra/?term=SRP099079
oyster_bay	Sample Preparation and Sequencing	Illumina HiSeq 4000	SRS2061916	1SN_2A	SRX2545968	NCBI Sequence Read Archive	SRP099079	https://www.ncbi.nlm.nih.gov/sra/?term=SRP099079	Bioinformatics	SRX2659328	NCBI Sequence Read Archive	SRP099079	https://www.ncbi.nlm.nih.gov/sra/?term=SRP099079
oyster_bay	Sample Preparation and Sequencing	Illumina HiSeq 4000	SRS2061915	1SN_3A	SRX2545968	NCBI Sequence Read Archive	SRP099079	https://www.ncbi.nlm.nih.gov/sra/?term=SRP099079	Bioinformatics	SRX2659327	NCBI Sequence Read Archive	SRP099079	https://www.ncbi.nlm.nih.gov/sra/?term=SRP099079
oyster_bay	Sample Preparation and Sequencing	Illumina HiSeq 4000	SRS2061914	1SN_4A	SRX2545968	NCBI Sequence Read Archive	SRP099079	https://www.ncbi.nlm.nih.gov/sra/?term=SRP099079	Bioinformatics	SRX2659326	NCBI Sequence Read Archive	SRP099079	https://www.ncbi.nlm.nih.gov/sra/?term=SRP099079
oyster_bay	Sample Preparation and Sequencing	Illumina HiSeq 4000	SRS2061913	1SN_5A	SRX2545968	NCBI Sequence Read Archive	SRP099079	https://www.ncbi.nlm.nih.gov/sra/?term=SRP099079	Bioinformatics	SRX2659325	NCBI Sequence Read Archive	SRP099079	https://www.ncbi.nlm.nih.gov/sra/?term=SRP099079
oyster_bay	Sample Preparation and Sequencing	Illumina HiSeq 4000	SRS2061912	1SN_6A	SRX2545968	NCBI Sequence Read Archive	SRP099079	https://www.ncbi.nlm.nih.gov/sra/?term=SRP099079	Bioinformatics	SRX2659324	NCBI Sequence Read Archive	SRP099079	https://www.ncbi.nlm.nih.gov/sra/?term=SRP099079
oyster_bay	Sample Preparation and Sequencing	Illumina HiSeq 4000	SRS2061911	1SN_7A	SRX2545968	NCBI Sequence Read Archive	SRP099079	https://www.ncbi.nlm.nih.gov/sra/?term=SRP099079	Bioinformatics	SRX2659323	NCBI Sequence Read Archive	SRP099079	https://www.ncbi.nlm.nih.gov/sra/?term=SRP099079
oyster_bay	Sample Preparation and Sequencing	Illumina HiSeq 4000	SRS2061909	1SN_8A	SRX2545968	NCBI Sequence Read Archive	SRP099079	https://www.ncbi.nlm.nih.gov/sra/?term=SRP099079	Bioinformatics	SRX2659322	NCBI Sequence Read Archive	SRP099079	https://www.ncbi.nlm.nih.gov/sra/?term=SRP099079
oyster_bay	Sample Preparation and Sequencing	Illumina HiSeq 4000	SRS2061910	1SN_9A	SRX2545968	NCBI Sequence Read Archive	SRP099079	https://www.ncbi.nlm.nih.gov/sra/?term=SRP099079	Bioinformatics	SRX2659321	NCBI Sequence Read Archive	SRP099079	https://www.ncbi.nlm.nih.gov/sra/?term=SRP099079
oyster_bay	Sample Preparation and Sequencing	Illumina HiSeq 4000	SRS2061908	1SN_10A	SRX2545968	NCBI Sequence Read Archive	SRP099079	https://www.ncbi.nlm.nih.gov/sra/?term=SRP099079	Bioinformatics	SRX2659320	NCBI Sequence Read Archive	SRP099079	https://www.ncbi.nlm.nih.gov/sra/?term=SRP099079
oyster_bay	Sample Preparation and Sequencing	Illumina HiSeq 4000	SRS2061906	1SN_11A	SRX2545968	NCBI Sequence Read Archive	SRP099079	https://www.ncbi.nlm.nih.gov/sra/?term=SRP099079	Bioinformatics	SRX2659319	NCBI Sequence Read Archive	SRP099079	https://www.ncbi.nlm.nih.gov/sra/?term=SRP099079
oyster_bay	Sample Preparation and Sequencing	Illumina HiSeq 4000	SRS2061907	1SN_12A	SRX2545968	NCBI Sequence Read Archive	SRP099079	https://www.ncbi.nlm.nih.gov/sra/?term=SRP099079	Bioinformatics	SRX2659318	NCBI Sequence Read Archive	SRP099079	https://www.ncbi.nlm.nih.gov/sra/?term=SRP099079
oyster_bay	Sample Preparation and Sequencing	Illumina HiSeq 4000	SRS2061904	1SN_13A	SRX2545968	NCBI Sequence Read Archive	SRP099079	https://www.ncbi.nlm.nih.gov/sra/?term=SRP099079	Bioinformatics	SRX2659317	NCBI Sequence Read Archive	SRP099079	https://www.ncbi.nlm.nih.gov/sra/?term=SRP099079
oyster_bay	Sample Preparation and Sequencing	Illumina HiSeq 4000	SRS2061905	1SN_14A	SRX2545968	NCBI Sequence Read Archive	SRP099079	https://www.ncbi.nlm.nih.gov/sra/?term=SRP099079	Bioinformatics	SRX2659316	NCBI Sequence Read Archive	SRP099079	https://www.ncbi.nlm.nih.gov/sra/?term=SRP099079
oyster_bay	Sample Preparation and Sequencing	Illumina HiSeq 4000	SRS2061903	1SN_15A	SRX2545968	NCBI Sequence Read Archive	SRP099079	https://www.ncbi.nlm.nih.gov/sra/?term=SRP099079	Bioinformatics	SRX2659315	NCBI Sequence Read Archive	SRP099079	https://www.ncbi.nlm.nih.gov/sra/?term=SRP099079
oyster_bay	Sample Preparation and Sequencing	Illumina HiSeq 4000	SRS2061902	1SN_16A	SRX2545968	NCBI Sequence Read Archive	SRP099079	https://www.ncbi.nlm.nih.gov/sra/?term=SRP099079	Bioinformatics	SRX2659314	NCBI Sequence Read Archive	SRP099079	https://www.ncbi.nlm.nih.gov/sra/?term=SRP099079
oyster_bay	Sample Preparation and Sequencing	Illumina HiSeq 4000	SRS2061901	1SN_17A	SRX2545968	NCBI Sequence Read Archive	SRP099079	https://www.ncbi.nlm.nih.gov/sra/?term=SRP099079	Bioinformatics	SRX2659313	NCBI Sequence Read Archive	SRP099079	https://www.ncbi.nlm.nih.gov/sra/?term=SRP099079
oyster_bay	Sample Preparation and Sequencing	Illumina HiSeq 4000	SRS2061900	1SN_18A	SRX2545968	NCBI Sequence Read Archive	SRP099079	https://www.ncbi.nlm.nih.gov/sra/?term=SRP099079	Bioinformatics	SRX2659312	NCBI Sequence Read Archive	SRP099079	https://www.ncbi.nlm.nih.gov/sra/?term=SRP099079
oyster_bay	Sample Preparation and Sequencing	Illumina HiSeq 4000	SRS2061899	1SN_19A	SRX2545968	NCBI Sequence Read Archive	SRP099079	https://www.ncbi.nlm.nih.gov/sra/?term=SRP099079	Bioinformatics	SRX2659311	NCBI Sequence Read Archive	SRP099079	https://www.ncbi.nlm.nih.gov/sra/?term=SRP099079
oyster_bay	Sample Preparation and Sequencing	Illumina HiSeq 4000	SRS2061898	1SN_20A	SRX2545968	NCBI Sequence Read Archive	SRP099079	https://www.ncbi.nlm.nih.gov/sra/?term=SRP099079	Bioinformatics	SRX2659310	NCBI Sequence Read Archive	SRP099079	https://www.ncbi.nlm.nih.gov/sra/?term=SRP099079
oyster_bay	Sample Preparation and Sequencing	Illumina HiSeq 4000	SRS2061897	1SN_21A	SRX2545968	NCBI Sequence Read Archive	SRP099079	https://www.ncbi.nlm.nih.gov/sra/?term=SRP099079	Bioinformatics	SRX2659309	NCBI Sequence Read Archive	SRP099079	https://www.ncbi.nlm.nih.gov/sra/?term=SRP099079
oyster_bay	Sample Preparation and Sequencing	Illumina HiSeq 4000	SRS2061896	1SN_22A	SRX2545968	NCBI Sequence Read Archive	SRP099079	https://www.ncbi.nlm.nih.gov/sra/?term=SRP099079	Bioinformatics	SRX2659308	NCBI Sequence Read Archive	SRP099079	https://www.ncbi.nlm.nih.gov/sra/?term=SRP099079
oyster_bay	Sample Preparation and Sequencing	Illumina HiSeq 4000	SRS2061895	1SN_23A	SRX2545968	NCBI Sequence Read Archive	SRP099079	https://www.ncbi.nlm.nih.gov/sra/?term=SRP099079	Bioinformatics	SRX2659307	NCBI Sequence Read Archive	SRP099079	https://www.ncbi.nlm.nih.gov/sra/?term=SRP099079
oyster_bay	Sample Preparation and Sequencing	Illumina HiSeq 4000	SRS2061894	1SN_24A	SRX2545968	NCBI Sequence Read Archive	SRP099079	https://www.ncbi.nlm.nih.gov/sra/?term=SRP099079	Bioinformatics	SRX2659306	NCBI Sequence Read Archive	SRP099079	https://www.ncbi.nlm.nih.gov/sra/?term=SRP099079
oyster_bay	Sample Preparation and Sequencing	Illumina HiSeq 4000	SRS2061893	1SN_25A	SRX2545968	NCBI Sequence Read Archive	SRP099079	https://www.ncbi.nlm.nih.gov/sra/?term=SRP099079	Bioinformatics	SRX2659305	NCBI Sequence Read Archive	SRP099079	https://www.ncbi.nlm.nih.gov/sra/?term=SRP099079
oyster_bay	Sample Preparation and Sequencing	Illumina HiSeq 4000	SRS2061892	1SN_26A	SRX2545968	NCBI Sequence Read Archive	SRP099079	https://www.ncbi.nlm.nih.gov/sra/?term=SRP099079	Bioinformatics	SRX2659304	NCBI Sequence Read Archive	SRP099079	https://www.ncbi.nlm.nih.gov/sra/?term=SRP099079
oyster_bay	Sample Preparation and Sequencing	Illumina HiSeq 4000	SRS2061891	1SN_27A	SRX2545968	NCBI Sequence Read Archive	SRP099079	https://www.ncbi.nlm.nih.gov/sra/?term=SRP099079	Bioinformatics	SRX2659303	NCBI Sequence Read Archive	SRP099079	https://www.ncbi.nlm.nih.gov/sra/?term=SRP099079
oyster_bay	Sample Preparation and Sequencing	Illumina HiSeq 4000	SRS2061890	1SN_28A	SRX2545968	NCBI Sequence Read Archive	SRP099079	https://www.ncbi.nlm.nih.gov/sra/?term=SRP099079	Bioinformatics	SRX2659302	NCBI Sequence Read Archive	SRP099079	https://www.ncbi.nlm.nih.gov/sra/?term=SRP099079
oyster_bay	Sample Preparation and Sequencing	Illumina HiSeq 4000	SRS2061889	1SN_29A	SRX2545968	NCBI Sequence Read Archive	SRP099079	https://www.ncbi.nlm.nih.gov/sra/?term=SRP099079	Bioinformatics	SRX2659301	NCBI Sequence Read Archive	SRP099079	https://www.ncbi.nlm.nih.gov/sra/?term=SRP099079
oyster_bay	Sample Preparation and Sequencing	Illumina HiSeq 4000	SRS2061888	1SN_30A	SRX2545968	NCBI Sequence Read Archive	SRP099079	https://www.ncbi.nlm.nih.gov/sra/?term=SRP099079	Bioinformatics	SRX2659300	NCBI Sequence Read Archive	SRP099079	https://www.ncbi.nlm.nih.gov/sra/?term=SRP099079
oyster_bay	Sample Preparation and Sequencing	Illumina HiSeq 4000	SRS2061887	1SN_31A	SRX2545968	NCBI Sequence Read Archive	SRP099079	https://www.ncbi.nlm.nih.gov/sra/?term=SRP099079	Bioinformatics	SRX2659299	NCBI Sequence Read Archive	SRP099079	https://www.ncbi.nlm.nih.gov/sra/?term=SRP099079
oyster_bay	Sample Preparation and Sequencing	Illumina HiSeq 4000	SRS2061886	1SN_32A	SRX2545968	NCBI Sequence Read Archive	SRP099079	https://www.ncbi.nlm.nih.gov/sra/?term=SRP099079	Bioinformatics	SRX2659298	NCBI Sequence Read Archive	SRP099079	https://www.ncbi.nlm.nih.gov/sra/?term=SRP099079
dabob_bay	Sample Preparation and Sequencing	Illumina HiSeq 4000	SRS2061885	1HL_1A	SRX2545968	NCBI Sequence Read Archive	SRP099079	https://www.ncbi.nlm.nih.gov/sra/?term=SRP099079	Bioinformatics	SRX2659297	NCBI Sequence Read Archive	SRP099079	https://www.ncbi.nlm.nih.gov/sra/?term=SRP099079
dabob_bay	Sample Preparation and Sequencing	Illumina HiSeq 4000	SRS2061884	1HL_2A	SRX2545968	NCBI Sequence Read Archive	SRP099079	https://www.ncbi.nlm.nih.gov/sra/?term=SRP099079	Bioinformatics	SRX2659296	NCBI Sequence Read Archive	SRP099079	https://www.ncbi.nlm.nih.gov/sra/?term=SRP099079
dabob_bay	Sample Preparation and Sequencing	Illumina HiSeq 4000	SRS2061882	1HL_3A	SRX2545968	NCBI Sequence Read Archive	SRP099079	https://www.ncbi.nlm.nih.gov/sra/?term=SRP099079	Bioinformatics	SRX2659295	NCBI Sequence Read Archive	SRP099079	https://www.ncbi.nlm.nih.gov/sra/?term=SRP099079
dabob_bay	Sample Preparation and Sequencing	Illumina HiSeq 4000	SRS2061883	1HL_4A	SRX2545968	NCBI Sequence Read Archive	SRP099079	https://www.ncbi.nlm.nih.gov/sra/?term=SRP099079	Bioinformatics	SRX2659294	NCBI Sequence Read Archive	SRP099079	https://www.ncbi.nlm.nih.gov/sra/?term=SRP099079
dabob_bay	Sample Preparation and Sequencing	Illumina HiSeq 4000	SRS2061881	1HL_5A	SRX2545968	NCBI Sequence Read Archive	SRP099079	https://www.ncbi.nlm.nih.gov/sra/?term=SRP099079	Bioinformatics	SRX2659293	NCBI Sequence Read Archive	SRP099079	https://www.ncbi.nlm.nih.gov/sra/?term=SRP099079
dabob_bay	Sample Preparation and Sequencing	Illumina HiSeq 4000	SRS2061880	1HL_6A	SRX2545968	NCBI Sequence Read Archive	SRP099079	https://www.ncbi.nlm.nih.gov/sra/?term=SRP099079	Bioinformatics	SRX2659292	NCBI Sequence Read Archive	SRP099079	https://www.ncbi.nlm.nih.gov/sra/?term=SRP099079
dabob_bay	Sample Preparation and Sequencing	Illumina HiSeq 4000	SRS2061879	1HL_7A	SRX2545968	NCBI Sequence Read Archive	SRP099079	https://www.ncbi.nlm.nih.gov/sra/?term=SRP099079	Bioinformatics	SRX2659291	NCBI Sequence Read Archive	SRP099079	https://www.ncbi.nlm.nih.gov/sra/?term=SRP099079
dabob_bay	Sample Preparation and Sequencing	Illumina HiSeq 4000	SRS2061878	1HL_8A	SRX2545968	NCBI Sequence Read Archive	SRP099079	https://www.ncbi.nlm.nih.gov/sra/?term=SRP099079	Bioinformatics	SRX2659290	NCBI Sequence Read Archive	SRP099079	https://www.ncbi.nlm.nih.gov/sra/?term=SRP099079
dabob_bay	Sample Preparation and Sequencing	Illumina HiSeq 4000	SRS2061876	1HL_9A	SRX2545968	NCBI Sequence Read Archive	SRP099079	https://www.ncbi.nlm.nih.gov/sra/?term=SRP099079	Bioinformatics	SRX2659289	NCBI Sequence Read Archive	SRP099079	https://www.ncbi.nlm.nih.gov/sra/?term=SRP099079
dabob_bay	Sample Preparation and Sequencing	Illumina HiSeq 4000	SRS2061877	1HL_10A	SRX2545968	NCBI Sequence Read Archive	SRP099079	https://www.ncbi.nlm.nih.gov/sra/?term=SRP099079	Bioinformatics	SRX2659288	NCBI Sequence Read Archive	SRP099079	https://www.ncbi.nlm.nih.gov/sra/?term=SRP099079
dabob_bay	Sample Preparation and Sequencing	Illumina HiSeq 4000	SRS2061875	1HL_11A	SRX2545968	NCBI Sequence Read Archive	SRP099079	https://www.ncbi.nlm.nih.gov/sra/?term=SRP099079	Bioinformatics	SRX2659287	NCBI Sequence Read Archive	SRP099079	https://www.ncbi.nlm.nih.gov/sra/?term=SRP099079
dabob_bay	Sample Preparation and Sequencing	Illumina HiSeq 4000	SRS2061874	1HL_12A	SRX2545968	NCBI Sequence Read Archive	SRP099079	https://www.ncbi.nlm.nih.gov/sra/?term=SRP099079	Bioinformatics	SRX2659286	NCBI Sequence Read Archive	SRP099079	https://www.ncbi.nlm.nih.gov/sra/?term=SRP099079
dabob_bay	Sample Preparation and Sequencing	Illumina HiSeq 4000	SRS2061873	1HL_13A	SRX2545968	NCBI Sequence Read Archive	SRP099079	https://www.ncbi.nlm.nih.gov/sra/?term=SRP099079	Bioinformatics	SRX2659285	NCBI Sequence Read Archive	SRP099079	https://www.ncbi.nlm.nih.gov/sra/?term=SRP099079
dabob_bay	Sample Preparation and Sequencing	Illumina HiSeq 4000	SRS2061871	1HL_14A	SRX2545968	NCBI Sequence Read Archive	SRP099079	https://www.ncbi.nlm.nih.gov/sra/?term=SRP099079	Bioinformatics	SRX2659284	NCBI Sequence Read Archive	SRP099079	https://www.ncbi.nlm.nih.gov/sra/?term=SRP099079
dabob_bay	Sample Preparation and Sequencing	Illumina HiSeq 4000	SRS2061872	1HL_15A	SRX2545968	NCBI Sequence Read Archive	SRP099079	https://www.ncbi.nlm.nih.gov/sra/?term=SRP099079	Bioinformatics	SRX2659283	NCBI Sequence Read Archive	SRP099079	https://www.ncbi.nlm.nih.gov/sra/?term=SRP099079
dabob_bay	Sample Preparation and Sequencing	Illumina HiSeq 4000	SRS2061870	1HL_16A	SRX2545968	NCBI Sequence Read Archive	SRP099079	https://www.ncbi.nlm.nih.gov/sra/?term=SRP099079	Bioinformatics	SRX2659282	NCBI Sequence Read Archive	SRP099079	https://www.ncbi.nlm.nih.gov/sra/?term=SRP099079
dabob_bay	Sample Preparation and Sequencing	Illumina HiSeq 4000	SRS2061869	1HL_17A	SRX2545968	NCBI Sequence Read Archive	SRP099079	https://www.ncbi.nlm.nih.gov/sra/?term=SRP099079	Bioinformatics	SRX2659281	NCBI Sequence Read Archive	SRP099079	https://www.ncbi.nlm.nih.gov/sra/?term=SRP099079
dabob_bay	Sample Preparation and Sequencing	Illumina HiSeq 4000	SRS2061868	1HL_19A	SRX2545968	NCBI Sequence Read Archive	SRP099079	https://www.ncbi.nlm.nih.gov/sra/?term=SRP099079	Bioinformatics	SRX2659280	NCBI Sequence Read Archive	SRP099079	https://www.ncbi.nlm.nih.gov/sra/?term=SRP099079
dabob_bay	Sample Preparation and Sequencing	Illumina HiSeq 4000	SRS2061867	1HL_20A	SRX2545968	NCBI Sequence Read Archive	SRP099079	https://www.ncbi.nlm.nih.gov/sra/?term=SRP099079	Bioinformatics	SRX2659279	NCBI Sequence Read Archive	SRP099079	https://www.ncbi.nlm.nih.gov/sra/?term=SRP099079
dabob_bay	Sample Preparation and Sequencing	Illumina HiSeq 4000	SRS2061866	1HL_21A	SRX2545968	NCBI Sequence Read Archive	SRP099079	https://www.ncbi.nlm.nih.gov/sra/?term=SRP099079	Bioinformatics	SRX2659278	NCBI Sequence Read Archive	SRP099079	https://www.ncbi.nlm.nih.gov/sra/?term=SRP099079
dabob_bay	Sample Preparation and Sequencing	Illumina HiSeq 4000	SRS2061865	1HL_22A	SRX2545968	NCBI Sequence Read Archive	SRP099079	https://www.ncbi.nlm.nih.gov/sra/?term=SRP099079	Bioinformatics	SRX2659277	NCBI Sequence Read Archive	SRP099079	https://www.ncbi.nlm.nih.gov/sra/?term=SRP099079
dabob_bay	Sample Preparation and Sequencing	Illumina HiSeq 4000	SRS2061864	1HL_23A	SRX2545968	NCBI Sequence Read Archive	SRP099079	https://www.ncbi.nlm.nih.gov/sra/?term=SRP099079	Bioinformatics	SRX2659276	NCBI Sequence Read Archive	SRP099079	https://www.ncbi.nlm.nih.gov/sra/?term=SRP099079
dabob_bay	Sample Preparation and Sequencing	Illumina HiSeq 4000	SRS2061862	1HL_24A	SRX2545968	NCBI Sequence Read Archive	SRP099079	https://www.ncbi.nlm.nih.gov/sra/?term=SRP099079	Bioinformatics	SRX2659275	NCBI Sequence Read Archive	SRP099079	https://www.ncbi.nlm.nih.gov/sra/?term=SRP099079
dabob_bay	Sample Preparation and Sequencing	Illumina HiSeq 4000	SRS2061861	1HL_25A	SRX2545968	NCBI Sequence Read Archive	SRP099079	https://www.ncbi.nlm.nih.gov/sra/?term=SRP099079	Bioinformatics	SRX2659274	NCBI Sequence Read Archive	SRP099079	https://www.ncbi.nlm.nih.gov/sra/?term=SRP099079
dabob_bay	Sample Preparation and Sequencing	Illumina HiSeq 4000	SRS2061863	1HL_26A	SRX2545968	NCBI Sequence Read Archive	SRP099079	https://www.ncbi.nlm.nih.gov/sra/?term=SRP099079	Bioinformatics	SRX2659273	NCBI Sequence Read Archive	SRP099079	https://www.ncbi.nlm.nih.gov/sra/?term=SRP099079
dabob_bay	Sample Preparation and Sequencing	Illumina HiSeq 4000	SRS2061860	1HL_27A	SRX2545968	NCBI Sequence Read Archive	SRP099079	https://www.ncbi.nlm.nih.gov/sra/?term=SRP099079	Bioinformatics	SRX2659272	NCBI Sequence Read Archive	SRP099079	https://www.ncbi.nlm.nih.gov/sra/?term=SRP099079
dabob_bay	Sample Preparation and Sequencing	Illumina HiSeq 4000	SRS2061859	1HL_28A	SRX2545968	NCBI Sequence Read Archive	SRP099079	https://www.ncbi.nlm.nih.gov/sra/?term=SRP099079	Bioinformatics	SRX2659271	NCBI Sequence Read Archive	SRP099079	https://www.ncbi.nlm.nih.gov/sra/?term=SRP099079
dabob_bay	Sample Preparation and Sequencing	Illumina HiSeq 4000	SRS2061858	1HL_29A	SRX2545968	NCBI Sequence Read Archive	SRP099079	https://www.ncbi.nlm.nih.gov/sra/?term=SRP099079	Bioinformatics	SRX2659270	NCBI Sequence Read Archive	SRP099079	https://www.ncbi.nlm.nih.gov/sra/?term=SRP099079
dabob_bay	Sample Preparation and Sequencing	Illumina HiSeq 4000	SRS2061857	1HL_31A	SRX2545968	NCBI Sequence Read Archive	SRP099079	https://www.ncbi.nlm.nih.gov/sra/?term=SRP099079	Bioinformatics	SRX2659269	NCBI Sequence Read Archive	SRP099079	https://www.ncbi.nlm.nih.gov/sra/?term=SRP099079
dabob_bay	Sample Preparation and Sequencing	Illumina HiSeq 4000	SRS2061856	1HL_33A	SRX2545968	NCBI Sequence Read Archive	SRP099079	https://www.ncbi.nlm.nih.gov/sra/?term=SRP099079	Bioinformatics	SRX2659268	NCBI Sequence Read Archive	SRP099079	https://www.ncbi.nlm.nih.gov/sra/?term=SRP099079
dabob_bay	Sample Preparation and Sequencing	Illumina HiSeq 4000	SRS2061855	1HL_34A	SRX2545968	NCBI Sequence Read Archive	SRP099079	https://www.ncbi.nlm.nih.gov/sra/?term=SRP099079	Bioinformatics	SRX2659267	NCBI Sequence Read Archive	SRP099079	https://www.ncbi.nlm.nih.gov/sra/?term=SRP099079
dabob_bay	Sample Preparation and Sequencing	Illumina HiSeq 4000	SRS2061854	1HL_35A	SRX2545968	NCBI Sequence Read Archive	SRP099079	https://www.ncbi.nlm.nih.gov/sra/?term=SRP099079	Bioinformatics	SRX2659266	NCBI Sequence Read Archive	SRP099079	https://www.ncbi.nlm.nih.gov/sra/?term=SRP099079
